# Supplementary material for: Comparative Assessment of the Antioxidant and Anticancer Activities of Plicosepalus acacia and Plicosepalus curviflorus: Metabolomic Profiling and In Silico Studies
Source: Antioxidants (Basel). 2022 Jun 25;11(7):1249. doi: 10.3390/antiox11071249 (PMC9311546; doi:10.3390/antiox11071249)
Supplement: Supplementary file 1 [file antioxidants-11-01249-s001.zip]

Archive with 1 entries (1 files):
- antioxidants-1748089-supplementary.pdf
